# Supplementary material for: DNA from mollusc shell: a valuable and underutilised substrate for genetic analyses
Source: PeerJ. 2020 Jul 30;8:e9420. doi: 10.7717/peerj.9420 (PMC7396136; doi:10.7717/peerj.9420)
Supplement: Supplemental Information 1 — DNA yields (ng/mg shell) for each sample were calculated using the Qubit measured amount of the DNA extract divided it by the amount as weight (in mg) of shell used when extracting. [file peerj-08-9420-s001.xlsx]

## Sheet: Ageing Shells
Ageing Shell Experiment
DNA (ng)/ mg Shell
Animal	0 month	1 month	2 months	4 months	5 months	6 months	7 months	8 months	9 months	10 months	11 months	12 months	13 months
1	1.74765	7.21	2.35	0.591111	1.912	0.309159	0.515625	1.44815	0.356058	0.245871	0.51	2.75	0.92
2	4	2.09	0.81	2.1	3.65517	0.574528	1.56842	0.968421	1.61957	1.67238	1.08	4.68	4.21739
3	1.6102	4.17	2.98	0.72	1.29123	0.557609	2.79167	0.9	3.10185	3.4465	2.71	2.87	1.98776
4	0.52687	1.12	4.54	5	3.64444	1.37195	3.31579	2.98214	1.11188	0.372846	4.57	4.1	5.91837
5	21.4772	3.69	2.28	6.85185	5.12727	1.33635	1.28511	1.66667	0.771064	0.462638	0.48	1.52	2.74545
6	1.42749	2.7	3.81	3.12766	1.28333	2.43714	0.850909	8.12308	0.104752	0.0128956	3.56	1.74	1.75417
7	1.93761	1.11	1.98	8.72	2.92727	2.97888	4.03077	0.94902	4.2473	4.47546	0.81	3.11	1.672
8	1.30211	1.7	3.19	4.69565	1.80357	2.60353	1.52069	1.18519	1.28308	1.0826	7.56	3.84	1.48276
9	2.2158	1.08	0.96	1.17692	2.35088	0.500631	1.71064	0.56	3.05471	5.45484	1.82	4.81	0.326415
10	1.63728	0.47	0.65	1.75439	1.19298	1.47059	1.34909	2.45312	0.549948	0.224183	1.35	2.78	1.29362

## Sheet: Cooked Shells
Cooked Shells
DNA (ng)/ mg Shell
	Animal	ng DNA/ mg shell
	1	0.06
Steam 5min	2	0.58
	3	0.16
	4	0.04
	5	0.21
Steam 10min	6	0.00229787
	7	0.32
	8	0.17
	9	0.34
Embers 5min	10	0.1
	11	0.11
	12	0.19
	13	0.21
Embers 10min	14	0.37
	15	0.18
	16	0.31

## Sheet: Beach cast Shells
Cooked Shells
DNA (ng)/ mg Shell						Shell region Key:
						a) Ventral
Whareakeke Beach			Brighton Beach			b) Palial
Animal	DNA/mg shell (ng/mg)		Animal	DNA/mg shell (ng/mg)		c) Umbo
A1	1.57585		1a	0.0138507
A2	0.897632		1b	2.49655
A3	1.27895		1c	0.419167
B1	0.38717		2a	0.499429
B2	0.745263		2b	0.7864
B3	0.727059		2c	1.032
C1	0.49443		3a	0.0706341
C2	0.610244		3b	0.2632
C3	0.0876522		4b	1.488
			4c	0.3128
			5b	0.415439
			5c	0.322857
			6b	1.18974
			7b	0.987234
			8b	0.302857
